# Supplementary material for: Establishment of papillary thyroid cancer organoid lines from clinical specimens
Source: Front Endocrinol (Lausanne). 2023 Mar 13;14:1140888. doi: 10.3389/fendo.2023.1140888 (PMC10040568; doi:10.3389/fendo.2023.1140888)
Supplement: Supplementary file 1 [file Table_1.xls]

## Sheet: Sheet1
Supplementary Table 1. Clinical characteristics of thyroid tumor samples
Case number	Organoid line	Sex	Age (years)	Maximum tumor diameter (cm)	Tumor stage	Node stage	Clinical stage	Organoid culture	Passage number (as of February, 2023)
1	PTC-1_O	M	32	3.5	T2	N1	Ⅰ	Success	6
2	PTC-2_O	M	34	1.9	T1b	N1a	Ⅰ	Success	5
3	PTC-3_O	F	15	3.5	T2	N1a	Ⅰ	Success	7
4	PTC-4_O	M	38	3	T2	N1b	Ⅰ	Success	6
5	PTC-5_O	M	45	6.5	T3	N1a	Ⅰ	Success	7
6	PTC-6_O	F	33	1.4	T1	N1a	Ⅰ	Failure	< 3
7	PTC-7_O	F	60	0.7	T1	N0	Ⅰ	Failure	< 3
8	PTC-8_O	F	33	3	T2	N1a	Ⅰ	Success	6
9	PTC-9_O	F	47	2	T1	N1	Ⅰ	Success	5
10	PTC-10_O	M	55	6	T4	N1	Ⅰ	Success	7
11	PTC-11_O	F	27	1.5	T1b	N1a	Ⅰ	Success	5
12	PTC-12_O	M	33	3.5	T3	N0	Ⅰ	Success	8
13	PTC-13_O	M	20	1.9	T1b	N1b	Ⅰ	Success	6
14	PTC-14_O	F	19	1.1	T1	N1b	Ⅰ	Failure	< 3
15	PTC-15_O	F	33	2.1	T2	N0	Ⅰ	Success	6
16	PTC-16_O	F	31	2.5	T2	N0	Ⅰ	Success	5
17	PTC-17_O	F	28	3.5	T2	N1b	Ⅰ	Success	8
18	PTC-18_O	F	28	2.5	T2	N1a	Ⅱ	Success	6
19	PTC-19_O	F	47	2.8	T3b	N1b	Ⅰ	Success	7
20	PTC-20_O	F	63	3	T2	N0	Ⅰ	Success	6
21	PTC-21_O	M	24	1	T2	N1b	Ⅰ	Success	5
22	PTC-22_O	F	55	1.5	T3	N1b	Ⅰ	Failure	< 3
23	PTC-23_O	F	30	4.5	T3	N1b	Ⅰ	Success	8
24	PTC-24_O	F	29	1.8	T2	N1b	Ⅰ	Success	5
25	PTC-25_O	F	27	2.1	T2	N1b	Ⅰ	Success	6
26	PTC-26_O	F	57	1.3	T4a	N1b	Ⅲ	Success	5
27	PTC-27_O	M	42	1.5	T1	N1b	Ⅰ	Failure	< 3
28	PTC-28_O	M	34	4	T2	N1a	Ⅰ	Success	7
29	PTC-29_O	M	44	1.8	T1	N1b	Ⅰ	Success	5
30	PTC-30_O	M	62	2.5	T1	N1b	Ⅱ	Success	7
31	PTC-31_O	M	36	3.8	T1	N1a	Ⅰ	Success	8
32	PTC-32_O	M	30	0.8	T1	N1b	Ⅰ	Failure	< 3
33	PTC-33_O	F	61	1.2	T1	N0	Ⅰ	Success	5
34	PTC-34_O	F	58	0.8	T1	N0	Ⅰ	Failure	< 3
35	PTC-35_O	F	31	1.5	T1	N1a	Ⅰ	Success	6
36	PTC-36_O	F	31	0.9	T1	N1b	Ⅰ	Success	5
37	PTC-37_O	F	38	1.5	T1	N1b	Ⅰ	Success	5
38	PTC-38_O	F	64	1.5	T1	N1b	Ⅱ	Success	7
39	PTC-39_O	F	60	0.8	T1	N1a	Ⅱ	Failure	< 3
40	PTC-40_O	F	37	9	T3a	N1b	Ⅰ	Success	8
41	PTC-41_O	F	36	1.8	T1	N1a	Ⅰ	Success	6
42	PTC-42_O	F	25	1	T1	N1a	Ⅰ	Failure	< 3
43	PTC-43_O	F	22	2.5	T3a	N1a	Ⅰ	Success	6
44	PTC-44_O	M	43	1.8	T1b	N1b	Ⅰ	Success	5
45	PTC-45_O	F	52	0.5	T1	N0	Ⅰ	Failure	< 3
46	PTC-46_O	M	39	2.1	T2	N1a	Ⅰ	Success	5
47	PTC-47_O	F	25	1	T1	N1b	Ⅰ	Success	5
48	PTC-48_O	F	41	0.8	T1	N1a	Ⅰ	Failure	< 3
49	PTC-49_O	F	33	1.5	T1	N1a	Ⅰ	Success	6
50	NTG-1_O	F	18	4.5	NA	NA	NA	Success	6
51	NTG-2_O	M	36	6.5	NA	NA	NA	Success	5
PTC, papillary thyroid cancer; NTG, nodular thyroid goiter; M, male; F, female; NA, not available.
